# Supplementary material for: Patient and Family Financial Burden in Cancer: A Focus on Differences across Four Provinces, and Reduced Spending Including Decisions to Forego Care in Canada
Source: Curr Oncol. 2024 May 11;31(5):2713–26. doi: 10.3390/curroncol31050206 (PMC11119025; doi:10.3390/curroncol31050206)
Supplement: Supplementary file 1 [file curroncol-31-00206-s001.zip]

Archive with 1 entries (1 files):
- curroncol-2760344-supplementary.pdf
